# Supplementary material for: Diagnostic Accuracy of Non-Contrast-Enhanced Time-Resolved MR Angiography to Assess Angioarchitectural Classification Features of Brain Arteriovenous Malformations
Source: Diagnostics (Basel). 2024 Jul 31;14(15):1656. doi: 10.3390/diagnostics14151656 (PMC11311491; doi:10.3390/diagnostics14151656)
Supplement: Supplementary file 1 [file diagnostics-14-01656-s001.zip]

Archive with 1 entries (1 files):
- diagnostics-3083398-supplementary.pdf
